# Supplementary material for: Comparison of Commercially Available Thermostable DNA Polymerases with Reverse Transcriptase Activity in Coupled Reverse Transcription Polymerase Chain Reaction Assays
Source: Methods Protoc. 2025 Jan 26;8(1):11. doi: 10.3390/mps8010011 (PMC11858481; doi:10.3390/mps8010011)
Supplement: Supplementary file 1 [file mps-08-00011-s001.zip]

Archive with 5 entries (4 files):
- Smirnova_et_al_Suppl/
- Smirnova_et_al_Suppl/TableS1.xls
- __MACOSX/Smirnova_et_al_Suppl/._TableS1.xls
- Smirnova_et_al_Suppl/FigureS1.pdf
- __MACOSX/Smirnova_et_al_Suppl/._FigureS1.pdf
