# Supplementary material for: Comparison of Commercially Available Thermostable DNA Polymerases with Reverse Transcriptase Activity in Coupled Reverse Transcription Polymerase Chain Reaction Assays
Source: Methods Protoc. 2025 Jan 26;8(1):11. doi: 10.3390/mps8010011 (PMC11858481; doi:10.3390/mps8010011)
Supplement: Supplementary file 1 [file mps-08-00011-s001.zip › Smirnova_et_al_Suppl/TableS1.xls]

## Sheet: 317 bp
	fragment length	template	RevTaq	OmniTaq	ReverHotTaq	OneTaq
	105 bp	0	0	0	0	0
	105 bp	10 pg	0.0513756	0.0355137	0.0195245	1.60605
	105 bp	100 pg	1.07917	0.245953	1.40615	2.96866
	105 bp	1 ng	1.51741	0.120086	3.09511	3.42827
	105 bp	10 ng	2.105	0.465808	3.56544	4.12108

## Sheet: 203 bp
	fragment length	template	RevTaq	OmniTaq	ReverHotTaq	OneTaq
	105 bp	0	0	0	0	0
	105 bp	10 pg	0.148725	0.376806	1.87585	0.185976
	105 bp	100 pg	1.29702	0.189284	5.18126	1.35467
	105 bp	1 ng	2.15651	0.286923	5.91382	2.25762
	105 bp	10 ng	3.6243	0.511103	5.27497	2.91006

## Sheet: 105 bp
	fragment length	template	RevTaq	OmniTaq	ReverHotTaq	OneTaq
	105 bp	0	0	0	0	0
	105 bp	10 pg	1.00574	3.3204	3.57037	0.682975
	105 bp	100 pg	1.31667	4.59346	3.90937	2.61096
	105 bp	1 ng	1.24662	4.3876	3.06841	3.09354
	105 bp	10 ng	0.859484	3.98351	2.62092	2.99452

## Sheet: OneTaq_raw_data 
	fragment length	pg	mean gray value	Inverted pixel density	Backgrounded Inverted pixel density	Marker normalized Backgrounded Inverted pixel density
1	105 bp	10000	149.63	105.37	76.51	2.99452
2	105 bp	1000	147.1	107.9	79.04	3.09354
3	105 bp	100	159.43	95.57	66.71	2.61096
4	105 bp	10	208.69	46.31	17.45	0.682975
5	105 bp	0	226.14	28.86	0	0
6	105 bp	marker	202.99	52.01	25.55	1
7	105 bp	background	228.54	26.46
8	203 bp	10000	169.45	85.55	57.27	2.91006
9	203 bp	1000	182.29	72.71	44.43	2.25762
10	203 bp	100	200.06	54.94	26.66	1.35467
11	203 bp	10	223.06	31.94	3.66	0.185976
12	203 bp	0	226.72	28.28	0	0
13	203 bp	marker	206.96	48.04	19.68	1
14	105 bp	background	226.64	28.36
15	317 bp	10000	21.32	233.68	193.32	4.12108
16	317 bp	1000	53.82	201.18	160.82	3.42827
17	317 bp	100	75.38	179.62	139.26	2.96866
18	317 bp	10	139.3	115.7	75.34	1.60605
19	317 bp	0	214.64	40.36	0	0
20	317 bp	marker	171.12	83.88	46.91	1
21	317 bp	background	218.03	36.97

## Sheet: ReverHotTaq_raw_data 
	fragment length	pg	mean gray value	Inverted pixel density	Backgrounded Inverted pixel density	Marker normalized Backgrounded Inverted pixel density
1	105 bp	10000	167.76	87.24	60.15	2.62092
2	105 bp	1000	157.49	97.51	70.42	3.06841
3	105 bp	100	138.19	116.81	89.72	3.90937
4	105 bp	10	145.97	109.03	81.94	3.57037
5	105 bp	0	227.91	27.09	0	0
6	105 bp	marker	214.3	40.7	22.95	1
7	105 bp	background	237.25	17.75
8	203 bp	10000	61.2	193.8	154.24	5.27497
9	203 bp	1000	42.52	212.48	172.92	5.91382
10	203 bp	100	63.94	191.06	151.5	5.18126
11	203 bp	10	160.59	94.41	54.85	1.87585
12	203 bp	0	215.44	39.56	0	0
13	203 bp	marker	206.19	48.81	29.24	1
14	105 bp	background	235.43	19.57
15	317 bp	10000	47.72	207.28	184.44	3.56544
16	317 bp	1000	72.05	182.95	160.11	3.09511
17	317 bp	100	159.42	95.58	72.74	1.40615
18	317 bp	10	231.15	23.85	1.01	0.0195245
19	317 bp	0	232.16	22.84	0	0
20	317 bp	marker	180.61	74.39	51.73	1
21	317 bp	background	232.34	22.66

## Sheet: OmniTaq_raw_data
	fragment length	pg	mean gray value	Inverted pixel density	Backgrounded Inverted pixel density	Marker normalized Backgrounded Inverted pixel density
1	105 bp	10000	92.38	162.62	130.42	3.98351
2	105 bp	1000	79.15	175.85	143.65	4.3876
3	105 bp	100	72.41	182.59	150.39	4.59346
4	105 bp	10	114.09	140.91	108.71	3.3204
5	105 bp	0	222.8	32.2	0	0
6	105 bp	marker	197.19	57.81	32.74	1
7	105 bp	background	229.93	25.07
8	203 bp	10000	212.63	42.37	14.5	0.511103
9	203 bp	1000	218.99	36.01	8.14	0.286923
10	203 bp	100	221.76	33.24	5.37	0.189284
11	203 bp	10	216.44	38.56	10.69	0.376806
12	203 bp	0	227.13	27.87	0	0
13	203 bp	marker	204.22	50.78	28.37	1
14	105 bp	background	232.59	22.41
15	317 bp	10000	200.26	54.74	28.2	0.465808
16	317 bp	1000	221.19	33.81	7.27	0.120086
17	317 bp	100	213.57	41.43	14.89	0.245953
18	317 bp	10	226.31	28.69	2.15	0.0355137
19	317 bp	0	228.46	26.54	0	0
20	317 bp	marker	167.96	87.04	60.54	1
21	317 bp	background	228.5	26.5

## Sheet: RevTaq_raw_data
	fragment length	pg	mean gray value	Inverted pixel density	Backgrounded Inverted pixel density	Marker normalized Backgrounded Inverted pixel density
1	105 bp	10000	196.67	58.33	20.98	0.859484
2	105 bp	1000	187.22	67.78	30.43	1.24662
3	105 bp	100	185.51	69.49	32.14	1.31667
4	105 bp	10	193.1	61.9	24.55	1.00574
5	105 bp	0	217.65	37.35	0	0
6	105 bp	marker	211.99	43.01	24.41	1
7	105 bp	background	236.4	18.6
8	203 bp	10000	129.75	125.25	83.83	3.6243
9	203 bp	1000	163.7	91.3	49.88	2.15651
10	203 bp	100	183.58	71.42	30	1.29702
11	203 bp	10	210.14	44.86	3.44	0.148725
12	203 bp	0	213.58	41.42	0	0
13	203 bp	marker	211.53	43.47	23.13	1
14	105 bp	background	234.66	20.34
15	317 bp	10000	140.17	114.83	74.98	2.105
16	317 bp	1000	161.1	93.9	54.05	1.51741
17	317 bp	100	176.71	78.29	38.44	1.07917
18	317 bp	10	213.32	41.68	1.83	0.0513756
19	317 bp	0	215.15	39.85	0	0
20	317 bp	marker	195.95	59.05	35.62	1
21	317 bp	background	231.57	23.43
